# Supplementary material for: The Effect of Coronavirus Outbreak on the Utilization of Coronary Revascularization Procedures: An Interrupted Time Series Analysis
Source: J Cardiovasc Dev Dis. 2023 Feb 27;10(3):102. doi: 10.3390/jcdd10030102 (PMC10055742; doi:10.3390/jcdd10030102)
Supplement: Supplementary file 1 [file jcdd-10-00102-s001.zip]

Archive with 1 entries (1 files):
- jcdd-2150071-supplementary.pdf
